# Supplementary material for: New species and records of Lobrathium Mulsant & Rey (Coleoptera, Staphylinidae, Paederinae) from China
Source: Zookeys. 2013 May 27;(304):49–81. doi: 10.3897/zookeys.304.5406 (PMC3689122; doi:10.3897/zookeys.304.5406)
Supplement: XML Treatment for Lobrathium ablectum [file zookeys.304.5406-treatment1.xml]

<!DOCTYPE tp:taxon-treatment
  PUBLIC "-//TaxonX//DTD Taxonomic Treatment Publishing DTD v0 20100105//EN" "tax-treatment-NSO.dtd">
<tp:taxon-treatment xmlns:tp="http://www.plazi.org/taxpub"><tp:treatment-meta><mixed-citation publication-type="journal"><person-group><name><surname>Li</surname><given-names>Wen-Rong</given-names></name><name><surname>Zhao</surname><given-names>Mei-Jun</given-names></name><name><surname>Dai</surname><given-names>Cong-Chao</given-names></name><name><surname>Li</surname><given-names>Li-Zhen</given-names></name></person-group><article-title>New species and records of 
                    <italic>Lobrathium</italic> Mulsant &amp; Rey (Coleoptera, Staphylinidae, Paederinae) from China</article-title><source>Zookeys</source><day>27</day><month>5</month><year>2013</year><volume>2013</volume><issue>304</issue><fpage>49</fpage><lpage>81</lpage><pub-id pub-id-type="doi">10.3897/zookeys.304.5406</pub-id></mixed-citation></tp:treatment-meta><tp:nomenclature><tp:taxon-name>
                            <tp:taxon-name-part taxon-name-part-type="genus">Lobrathium</tp:taxon-name-part>
                            <tp:taxon-name-part taxon-name-part-type="species">ablectum</tp:taxon-name-part>
                        <object-id xmlns:xlink="http://www.w3.org/1999/xlink" xlink:type="simple">http://species-id.net/wiki/Lobrathium_ablectum</object-id>
								</tp:taxon-name><tp:taxon-authority>Assing</tp:taxon-authority><xref ref-type="fig" rid="F1">Figs 1</xref><tp:nomenclature-citation-list><tp:nomenclature-citation><tp:taxon-name>Lobrathium ablectum</tp:taxon-name><comment> Assing, 2012: 106. Type locality: creek valley 8 km NW Muyuping, Daba Shan, Hubei.</comment></tp:nomenclature-citation><!--PageBreak--></tp:nomenclature-citation-list></tp:nomenclature><tp:treatment-sec sec-type="Material examined"><title>Material examined</title><p>(6 ♂♂, 1 ♀)<bold>. China, Shaanxi:</bold> 3 ♂♂, 1 ♀, Hanzhong City, Nanzheng County, Yuanba Town, Liping National F. P., <named-content xmlns:xlink="http://www.w3.org/1999/xlink" content-type="dwc:verbatimCoordinates" xlink:type="simple">32°50'N, 106°36'E</named-content>, 1400–1600 m, 16–VII–2012, Li et al. leg. <bold>Hubei:</bold> 1 ♂,Wufeng County, Houhe National Reserve, 1100 m, <named-content xmlns:xlink="http://www.w3.org/1999/xlink" content-type="dwc:verbatimCoordinates" xlink:type="simple">30°04'N, 110°37'E</named-content>, 30–IV–2004, Li leg. <bold>Guizhou:</bold> 1 ♂, Tongren City, Fanjing Shan, Hu &amp; Tang leg.; 1 ♂, Yanhe County, Wanjia Village, Mayanghe N. R., 900 m, <named-content xmlns:xlink="http://www.w3.org/1999/xlink" content-type="dwc:verbatimCoordinates" xlink:type="simple">28°51'N, 108°21'E</named-content>, 03–X–2007, Zhu leg.</p></tp:treatment-sec><tp:treatment-sec sec-type="Distribution"><title>Distribution.</title><p>The known distribution is confined to the Daba Shan (<xref ref-type="bibr" rid="B2">Assing 2012</xref>) and the Wuling Shan in Hubei, Guizhou, and Shaanxi.</p><fig id="F1" position="float" orientation="portrait"><label>Figure 1.</label><caption><p><italic><tp:taxon-name>Lobrathium ablectum</tp:taxon-name></italic>. <bold>A</bold> habitus <bold>B</bold> aedeagus in lateral view <bold>C</bold> aedeagus in ventral view <bold>D</bold> male sternite VII <bold>E</bold> male sternite VIII <bold>F</bold> female tergite VIII <bold>G</bold> female sternite VIII <bold>H</bold> female tergites IX-X. Scales: <bold>A</bold> 1mm, <bold>B</bold>–<bold>H</bold> 0.5mm.</p></caption><graphic xmlns:xlink="http://www.w3.org/1999/xlink" xlink:href="ZooKeys-304-049-g001.jpg" position="float" orientation="portrait" xlink:type="simple"/></fig><!--PageBreak--></tp:treatment-sec><ref-list><ref id="B2"><mixed-citation xmlns:xlink="http://www.w3.org/1999/xlink" xlink:type="simple"><person-group><name name-style="western"><surname>Assing</surname><given-names>V</given-names></name></person-group> (<year>2012</year>) <article-title>A revision of East Palaearctic <italic>Lobrathium</italic> (Coleoptera: Staphylinidae: Paederinae).</article-title><source>Bonn zoological Bulletin</source><volume>61</volume>: <fpage>49</fpage>-<lpage>128</lpage>.</mixed-citation></ref></ref-list></tp:taxon-treatment>
