# Supplementary material for: New species and records of Lobrathium Mulsant & Rey (Coleoptera, Staphylinidae, Paederinae) from China
Source: Zookeys. 2013 May 27;(304):49–81. doi: 10.3897/zookeys.304.5406 (PMC3689122; doi:10.3897/zookeys.304.5406)
Supplement: XML Treatment for Lobrathium anatinum [file zookeys.304.5406-treatment2.xml]

<!DOCTYPE tp:taxon-treatment
  PUBLIC "-//TaxonX//DTD Taxonomic Treatment Publishing DTD v0 20100105//EN" "tax-treatment-NSO.dtd">
<tp:taxon-treatment xmlns:tp="http://www.plazi.org/taxpub"><tp:treatment-meta><mixed-citation publication-type="journal"><person-group><name><surname>Li</surname><given-names>Wen-Rong</given-names></name><name><surname>Zhao</surname><given-names>Mei-Jun</given-names></name><name><surname>Dai</surname><given-names>Cong-Chao</given-names></name><name><surname>Li</surname><given-names>Li-Zhen</given-names></name></person-group><article-title>New species and records of 
                    <italic>Lobrathium</italic> Mulsant &amp; Rey (Coleoptera, Staphylinidae, Paederinae) from China</article-title><source>Zookeys</source><day>27</day><month>5</month><year>2013</year><volume>2013</volume><issue>304</issue><fpage>49</fpage><lpage>81</lpage><pub-id pub-id-type="doi">10.3897/zookeys.304.5406</pub-id></mixed-citation></tp:treatment-meta><tp:nomenclature><tp:taxon-name>
                            <tp:taxon-name-part taxon-name-part-type="genus">Lobrathium</tp:taxon-name-part>
                            <tp:taxon-name-part taxon-name-part-type="species">anatinum</tp:taxon-name-part>
                        <object-id xmlns:xlink="http://www.w3.org/1999/xlink" xlink:type="simple">urn:lsid:zoobank.org:act:9D9DA5B9-5138-437B-B2B9-81E536FD2E6E</object-id>
								<object-id xmlns:xlink="http://www.w3.org/1999/xlink" xlink:type="simple">http://species-id.net/wiki/Lobrathium_anatinum</object-id>
								</tp:taxon-name><tp:taxon-authority>Li &amp; Li</tp:taxon-authority><tp:taxon-status xmlns:xlink="http://www.w3.org/1999/xlink" xlink:type="simple">sp. n.</tp:taxon-status><xref ref-type="fig" rid="F2">Figs 2</xref></tp:nomenclature><tp:treatment-sec sec-type="Type material"><title>Type material</title><p>(2 ♂♂)<bold>. Holotype</bold>, ♂: “China, Guangxi, Lingui County, Anjiangping, 1700 m, <named-content xmlns:xlink="http://www.w3.org/1999/xlink" content-type="dwc:verbatimCoordinates" xlink:type="simple">25°33'N, 109°55'E</named-content>, 17–VII–2011, Peng Zhong leg. / Holotype ♂, <italic><tp:taxon-name>Lobrathium anatinum</tp:taxon-name></italic>, sp. n. Li &amp; Li, det. 2013”. <bold>Paratype</bold>, ♂: “China, Guangxi, Lingui County, Anjiangping, 1400–1700 m, <named-content xmlns:xlink="http://www.w3.org/1999/xlink" content-type="dwc:verbatimCoordinates" xlink:type="simple">25°33'N, 109°56'E</named-content>, 14–VII–2011, Peng Zhong leg. / Paratype ♂, <italic><tp:taxon-name>Lobrathium anatinum</tp:taxon-name></italic>, sp. n. Li &amp; Li, det. 2013”.</p></tp:treatment-sec><tp:treatment-sec sec-type="Description"><title>Description.</title><p>Body length 7.28–7.89 mm, length of fore body 3.89–4.0 mm. Habitus as in <xref ref-type="fig" rid="F2">Fig. 2A</xref>. Coloration: body black with distinct bluish hue, middle of elytra with yellowish spot not reaching lateral and posterior margins; legs blackish with paler tarsi, antennae dark brownish to blackish.</p><p>Head weakly transverse (HW/HL = 1.10–1.11), widest across eyes; posterior angles broadly rounded; punctation dense and moderately coarse, sparser in median dorsal portion; interstices without microsculpture. Eyes large, more than half as long as distance from posterior margin of eye to neck in dorsal view. Antenna long and slender, 1.96–2.22 mm long.</p><p>Pronotum 1.24–1.30 times as long as broad, as wide as head (PW/HW = 1.0), lateral margins convex in dorsal view, punctation similar to that of head, but with impunctate midline, interstices glossy.</p><p>Elytra wider than pronotum and nearly as long as pronotum (EL/EW = 0.95–1.0, EW/PW = 1.15–1.3, EL/PL = 0.91–0.94); punctation coarse and dense, arranged in series; interstices without microsculpture. Hind wings apparently present.</p><p>Abdomen broader than elytra; punctation fine and dense; posterior margin of tergite VII with palisade fringe.</p><p><bold>Male.</bold> Sternite VII (<xref ref-type="fig" rid="F2">Fig. 2D</xref>) strongly transverse and with distinct median impression, this impression without pubescence, posterior margin broadly concave; sternite VIII (<xref ref-type="fig" rid="F2">Fig. 2E</xref>) weakly transverse, with long and pronounced postero-median impression, this impression with numerous modified, stout and short black setae, posterior excision moderately broad and moderately deep, on either side of this excision with long dark setae; aedeagus (<xref ref-type="fig" rid="F2">Figs 2B, C</xref>) 1.70–1.72 mm long, ventral process long, flattened, and apically convex in ventral view.</p><p><bold>Female.</bold> Unknown.</p><fig id="F2" position="float" orientation="portrait"><label>Figure 2.</label><caption><p><italic><tp:taxon-name>Lobrathium anatitum</tp:taxon-name></italic>. <bold>A</bold> habitus <bold>B</bold> aedeagus in lateral view <bold>C</bold> aedeagus in ventral view <bold>D</bold> male sternite VII <bold>E</bold> male sternite VIII. Scales: <bold>A</bold> 1mm, <bold>B</bold>–<bold>E</bold> 0.5mm.</p></caption><graphic xmlns:xlink="http://www.w3.org/1999/xlink" xlink:href="ZooKeys-304-049-g002.jpg" position="float" orientation="portrait" xlink:type="simple"/></fig></tp:treatment-sec><tp:treatment-sec sec-type="Etymology"><title>Etymology.</title><p>The specific epithet (Latin, adjective: of a duck) refers to the shape of the ventral process of the aedeagus, which somewhat resembles the mouth of a duckbill.</p></tp:treatment-sec><tp:treatment-sec sec-type="Comparative notes"><title>Comparative notes.</title><p>This species is close to <italic><tp:taxon-name>Lobrathium ablectum</tp:taxon-name></italic> <xref ref-type="bibr" rid="B2">Assing (2012)</xref> in sharing a similar shape and chaetotaxy of the sternites VII and VIII. The new species differs from <italic><tp:taxon-name>Lobrathium ablectum</tp:taxon-name></italic> by larger body size, and by the longer, apically not bifid ventral process of the aedeagus.</p></tp:treatment-sec><tp:treatment-sec sec-type="Distribution"><title>Habitat and distribution.</title><p>The present species was sifted from wet moss near a cold stream (<xref ref-type="fig" rid="F20">Fig. 20A</xref>) in the Angjiangping National Reserve, Guangxi (<xref ref-type="fig" rid="F19">Fig. 19</xref>), in July.</p><!--PageBreak--></tp:treatment-sec><tp:treatment-sec><!--Section generated to contain objects referenced in tp:taxon-treatment.--><fig id="F20" position="float" orientation="portrait"><label>Firure 20.</label><caption><p>Habitat of new species. <bold>A</bold> <italic><tp:taxon-name>Lobrathium anatitum</tp:taxon-name></italic> <bold>B</bold> <italic><tp:taxon-name>Lobrathium diaoluoense</tp:taxon-name></italic> <bold>C</bold> <italic><tp:taxon-name>Lobrathium dufui</tp:taxon-name></italic>; <italic><tp:taxon-name>Lobrathium quyuani</tp:taxon-name></italic> <bold>D</bold> <italic><tp:taxon-name>Lobrathium lirunyui</tp:taxon-name></italic> <bold>E</bold> <italic><tp:taxon-name>Lobrathium pengi</tp:taxon-name></italic> <bold>F</bold> <italic><tp:taxon-name>Lobrathium uncinatum</tp:taxon-name></italic>.</p></caption><graphic xmlns:xlink="http://www.w3.org/1999/xlink" xlink:href="ZooKeys-304-049-g020.jpg" position="float" orientation="portrait" xlink:type="simple"/></fig><fig id="F19" position="float" orientation="portrait"><label>Figure 19.</label><caption><p>Map of collecting sites. <bold>1</bold> <italic><tp:taxon-name>Lobrathium ablectum</tp:taxon-name></italic> <bold>2</bold> <italic><tp:taxon-name>Lobrathium anatitum</tp:taxon-name></italic> <bold>3</bold> <italic><tp:taxon-name>Lobrathium bispinosum</tp:taxon-name></italic> <bold>4</bold> <italic><tp:taxon-name>Lobrathium configens</tp:taxon-name></italic> <bold>5</bold> <italic><tp:taxon-name>Lobrathium daxuense</tp:taxon-name></italic> <bold>6</bold> <italic><tp:taxon-name>Lobrathium demptum</tp:taxon-name></italic> <bold>7</bold> <italic><tp:taxon-name>Lobrathium diaoluoense</tp:taxon-name></italic> <bold>8</bold> <italic><tp:taxon-name>Lobrathium dufui</tp:taxon-name></italic> <bold>9</bold> <italic><tp:taxon-name>Lobrathium hebeatum</tp:taxon-name></italic> <bold>10</bold> <italic><tp:taxon-name>Lobrathium hongkongense</tp:taxon-name></italic> <bold>11</bold> <italic><tp:taxon-name>Lobrathium lirunyui</tp:taxon-name></italic> <bold>12</bold> <italic><tp:taxon-name>Lobrathium pengi</tp:taxon-name></italic> <bold>13</bold> <italic><tp:taxon-name>Lobrathium quyuani</tp:taxon-name></italic> <bold>14</bold> <italic><tp:taxon-name>Lobrathium spathulatum</tp:taxon-name></italic> <bold>15</bold> <italic><tp:taxon-name>Lobrathium taureum</tp:taxon-name></italic> <bold>16</bold> <italic><tp:taxon-name>Lobrathium tortile</tp:taxon-name></italic> <bold>17</bold> <italic><tp:taxon-name>Lobrathium tortuosum</tp:taxon-name></italic> <bold>18</bold> <italic><tp:taxon-name>Lobrathium uncinatum</tp:taxon-name></italic>. ANH Anhui; BEI Beijing; CHQ Chongqing; FUJ Fujian; GAN Gansu; GUA Guangdong; GUI Guizhou; GUX Guangxi; HAI Hainan; HEB Hebei; HEI Heilongjiang; HEN Henan; HUB Hubei; HUN Hunan; JIA Jiangsu; JIL Jilin; JIX Jiangxi; LIA Liaoning; NIN Ningxia; NMO Nei Mongol; QIN Qinghai; SCH Sichuan; SHA Shaanxi; SHG Shanghai; SHX Shanxi; SHN Shandong; TAI Taiwan; XIN Xinjiang; XIZ Xizang; YUN Yunnan; ZHE Zhejiang.</p></caption><graphic xmlns:xlink="http://www.w3.org/1999/xlink" xlink:href="ZooKeys-304-049-g019.jpg" position="float" orientation="portrait" xlink:type="simple"/></fig></tp:treatment-sec><ref-list><ref id="B2"><mixed-citation xmlns:xlink="http://www.w3.org/1999/xlink" xlink:type="simple"><person-group><name name-style="western"><surname>Assing</surname><given-names>V</given-names></name></person-group> (<year>2012</year>) <article-title>A revision of East Palaearctic <italic>Lobrathium</italic> (Coleoptera: Staphylinidae: Paederinae).</article-title><source>Bonn zoological Bulletin</source><volume>61</volume>: <fpage>49</fpage>-<lpage>128</lpage>.</mixed-citation></ref></ref-list></tp:taxon-treatment>
