# Supplementary material for: New species and records of Lobrathium Mulsant & Rey (Coleoptera, Staphylinidae, Paederinae) from China
Source: Zookeys. 2013 May 27;(304):49–81. doi: 10.3897/zookeys.304.5406 (PMC3689122; doi:10.3897/zookeys.304.5406)
Supplement: XML Treatment for Lobrathium diaoluoense [file zookeys.304.5406-treatment7.xml]

<!DOCTYPE tp:taxon-treatment
  PUBLIC "-//TaxonX//DTD Taxonomic Treatment Publishing DTD v0 20100105//EN" "tax-treatment-NSO.dtd">
<tp:taxon-treatment xmlns:tp="http://www.plazi.org/taxpub"><tp:treatment-meta><mixed-citation publication-type="journal"><person-group><name><surname>Li</surname><given-names>Wen-Rong</given-names></name><name><surname>Zhao</surname><given-names>Mei-Jun</given-names></name><name><surname>Dai</surname><given-names>Cong-Chao</given-names></name><name><surname>Li</surname><given-names>Li-Zhen</given-names></name></person-group><article-title>New species and records of 
                    <italic>Lobrathium</italic> Mulsant &amp; Rey (Coleoptera, Staphylinidae, Paederinae) from China</article-title><source>Zookeys</source><day>27</day><month>5</month><year>2013</year><volume>2013</volume><issue>304</issue><fpage>49</fpage><lpage>81</lpage><pub-id pub-id-type="doi">10.3897/zookeys.304.5406</pub-id></mixed-citation></tp:treatment-meta><tp:nomenclature><tp:taxon-name>
                            <tp:taxon-name-part taxon-name-part-type="genus">Lobrathium</tp:taxon-name-part>
                            <tp:taxon-name-part taxon-name-part-type="species">diaoluoense</tp:taxon-name-part>
                        <object-id xmlns:xlink="http://www.w3.org/1999/xlink" xlink:type="simple">urn:lsid:zoobank.org:act:712D3A23-CF9D-454E-864A-48C10F88F56B</object-id>
								<object-id xmlns:xlink="http://www.w3.org/1999/xlink" xlink:type="simple">http://species-id.net/wiki/Lobrathium_diaoluoense</object-id>
								</tp:taxon-name><tp:taxon-authority>Li &amp; Li</tp:taxon-authority><tp:taxon-status xmlns:xlink="http://www.w3.org/1999/xlink" xlink:type="simple">sp. n.</tp:taxon-status><xref ref-type="fig" rid="F7">Figs 7</xref></tp:nomenclature><tp:treatment-sec sec-type="Type material"><title>Type material</title><p>(10 ♂♂, 16 ♀♀)<bold>. Holotype</bold>, ♂: “China, Hainan, Lingshui County, Diaoluo Shan, 1000 m, <named-content xmlns:xlink="http://www.w3.org/1999/xlink" content-type="dwc:verbatimCoordinates" xlink:type="simple">18°43'N, 109°51'E</named-content>, 24–IV–2012, Peng Zhong &amp; Dai Cong-chao leg. / Holotype ♂, <italic><tp:taxon-name>Lobrathium diaoluoense</tp:taxon-name></italic>, sp. n., Li &amp; Li, det. 2013”. <bold>Paratypes</bold>, 9 ♂♂,16 ♀♀: same data as holotype.</p></tp:treatment-sec><tp:treatment-sec sec-type="Description"><title>Description.</title><p>Body length 4.61–5.95 mm, length of fore body 2.94–3.28 mm. Habitus as in <xref ref-type="fig" rid="F7">Fig. 7A</xref>. Coloration: body black, posterior portion of elytra with yellowish spot reaching posterior and lateral margins; legs with paler tarsi; antennae yellowish.</p><p>Head as long as broad or weakly oblong (HL/HW = 1.0–1.09); posterior angles marked; punctation coarse and dense, sparser in median dorsal portion, interstices without microsculpture. Eyes large, more than half as long as distance from posterior margin of eye to neck. Antenna slender, 1.54–1.78 mm long.</p><p>Pronotum slender, approximately as wide as head (PL/PW = 1.25–1.31, PW/HW = 0.96–1.0), lateral margins weakly convex in dorsal view; punctation dense and coarse, similar to that of head, median dorsal portion more sparsely punctate or impunctate; interstices without microsculpture and glossy.</p><p>Elytra longer and broader than pronotum (EL/EW = 1.09–1.15, EW/PW = 1.24–1.37, EL/PL = 1.11–1.14); humeral angles marked; punctation coarse and dense, interstices without microsculpture and glossy. Hind wings fully developed.</p><p>Abdomen distinctly narrower than elytra; punctation fine and dense; posterior margin of tergite VII with palisade fringe; posterior margin of tergite VIII weakly concave, without appreciable sexual dimorphism.</p><p><bold>Male.</bold> Sternite VII (<xref ref-type="fig" rid="F7">Fig. 7D</xref>) with deep and broad median impression without pubescence, posterior margin broadly and rather strongly concave; sternite VIII oblong, with deep and large U-shaped posterior excision (<xref ref-type="fig" rid="F7">Fig. 7F</xref>), without modified setae, on either side of posterior excision with long dark setae; aedeagus (<xref ref-type="fig" rid="F7">Figs 7B, C</xref>) with ventral process of very distinctive morphology, furcate apically, and this bifurcation forming an angle of less than 30 degrees in lateral view.</p><p><bold>Female.</bold> Posterior margin of tergite VIII (<xref ref-type="fig" rid="F7">Fig. 7G</xref>) weakly convex; sternite VIII (<xref ref-type="fig" rid="F7">Fig. 7H</xref>) of similar shape as tergite VIII; tergite IX (<xref ref-type="fig" rid="F7">Fig. 7I</xref>) undivided anteriorly; tergite X of subovoid shape.</p><fig id="F7" position="float" orientation="portrait"><label>Figure 7.</label><caption><p><italic><tp:taxon-name>Lobrathium diaoluoense</tp:taxon-name></italic>. <bold>A</bold> habitus <bold>B</bold> aedeagus in lateral view <bold>C</bold> aedeagus in ventral view <bold>D</bold> male sternite VII <bold>E</bold> male tergite VIII <bold>F</bold> male sternite VIII <bold>G</bold> female tergite VIII <bold>H</bold> female sternite VIII <bold>I</bold> female tergites IX–X. Scales: <bold>A</bold> 1mm, <bold>B</bold>–<bold>I</bold> 0.5mm.</p></caption><graphic xmlns:xlink="http://www.w3.org/1999/xlink" xlink:href="ZooKeys-304-049-g007.jpg" position="float" orientation="portrait" xlink:type="simple"/></fig></tp:treatment-sec><tp:treatment-sec sec-type="Etymology"><title>Etymology.</title><p>The specific epithet (adjective) is derived from the Diaoluo Shan where the type locality is situated.</p></tp:treatment-sec><tp:treatment-sec sec-type="Comparative notes"><title>Comparative notes.</title><p>This species is similar to <italic><tp:taxon-name>Lobrathium bipeniculatum</tp:taxon-name></italic> <xref ref-type="bibr" rid="B1">Assing (2010)</xref> and <italic><tp:taxon-name>Lobrathium pengi</tp:taxon-name></italic> Li &amp; Li sp. n. (described below) in sharing similar shapes of the male sternites VII and VIII, and of the aedeagus. It can be separated from <italic><tp:taxon-name>Lobrathium bipeniculatum</tp:taxon-name></italic> by the broader median impression of the male sternite VII (<xref ref-type="fig" rid="F7">Fig. 7D</xref>), and by the absence of clusters of long dark setae at the margins of the posterior excision of the male sternite VIII (<xref ref-type="fig" rid="F7">Fig. 7F</xref>). In <italic><tp:taxon-name>Lobrathium pengi</tp:taxon-name></italic>, the ventral process of the aedeagus is of different shape, with the apical bifurcation forming an angle of more than 30 degrees in lateral view.</p><!--PageBreak--></tp:treatment-sec><tp:treatment-sec sec-type="Distribution"><title>Habitat and distribution.</title><p>The present species was sifted from wet moss on stones alongside a reservoir (red circle in <xref ref-type="fig" rid="F20">Fig. 20B</xref>) in the Diaoluo Shan, Hainan (<xref ref-type="fig" rid="F19">Fig. 19</xref>), in April.</p><!--PageBreak--></tp:treatment-sec><tp:treatment-sec><!--Section generated to contain objects referenced in tp:taxon-treatment.--><fig id="F20" position="float" orientation="portrait"><label>Firure 20.</label><caption><p>Habitat of new species. <bold>A</bold> <italic><tp:taxon-name>Lobrathium anatitum</tp:taxon-name></italic> <bold>B</bold> <italic><tp:taxon-name>Lobrathium diaoluoense</tp:taxon-name></italic> <bold>C</bold> <italic><tp:taxon-name>Lobrathium dufui</tp:taxon-name></italic>; <italic><tp:taxon-name>Lobrathium quyuani</tp:taxon-name></italic> <bold>D</bold> <italic><tp:taxon-name>Lobrathium lirunyui</tp:taxon-name></italic> <bold>E</bold> <italic><tp:taxon-name>Lobrathium pengi</tp:taxon-name></italic> <bold>F</bold> <italic><tp:taxon-name>Lobrathium uncinatum</tp:taxon-name></italic>.</p></caption><graphic xmlns:xlink="http://www.w3.org/1999/xlink" xlink:href="ZooKeys-304-049-g020.jpg" position="float" orientation="portrait" xlink:type="simple"/></fig><fig id="F19" position="float" orientation="portrait"><label>Figure 19.</label><caption><p>Map of collecting sites. <bold>1</bold> <italic><tp:taxon-name>Lobrathium ablectum</tp:taxon-name></italic> <bold>2</bold> <italic><tp:taxon-name>Lobrathium anatitum</tp:taxon-name></italic> <bold>3</bold> <italic><tp:taxon-name>Lobrathium bispinosum</tp:taxon-name></italic> <bold>4</bold> <italic><tp:taxon-name>Lobrathium configens</tp:taxon-name></italic> <bold>5</bold> <italic><tp:taxon-name>Lobrathium daxuense</tp:taxon-name></italic> <bold>6</bold> <italic><tp:taxon-name>Lobrathium demptum</tp:taxon-name></italic> <bold>7</bold> <italic><tp:taxon-name>Lobrathium diaoluoense</tp:taxon-name></italic> <bold>8</bold> <italic><tp:taxon-name>Lobrathium dufui</tp:taxon-name></italic> <bold>9</bold> <italic><tp:taxon-name>Lobrathium hebeatum</tp:taxon-name></italic> <bold>10</bold> <italic><tp:taxon-name>Lobrathium hongkongense</tp:taxon-name></italic> <bold>11</bold> <italic><tp:taxon-name>Lobrathium lirunyui</tp:taxon-name></italic> <bold>12</bold> <italic><tp:taxon-name>Lobrathium pengi</tp:taxon-name></italic> <bold>13</bold> <italic><tp:taxon-name>Lobrathium quyuani</tp:taxon-name></italic> <bold>14</bold> <italic><tp:taxon-name>Lobrathium spathulatum</tp:taxon-name></italic> <bold>15</bold> <italic><tp:taxon-name>Lobrathium taureum</tp:taxon-name></italic> <bold>16</bold> <italic><tp:taxon-name>Lobrathium tortile</tp:taxon-name></italic> <bold>17</bold> <italic><tp:taxon-name>Lobrathium tortuosum</tp:taxon-name></italic> <bold>18</bold> <italic><tp:taxon-name>Lobrathium uncinatum</tp:taxon-name></italic>. ANH Anhui; BEI Beijing; CHQ Chongqing; FUJ Fujian; GAN Gansu; GUA Guangdong; GUI Guizhou; GUX Guangxi; HAI Hainan; HEB Hebei; HEI Heilongjiang; HEN Henan; HUB Hubei; HUN Hunan; JIA Jiangsu; JIL Jilin; JIX Jiangxi; LIA Liaoning; NIN Ningxia; NMO Nei Mongol; QIN Qinghai; SCH Sichuan; SHA Shaanxi; SHG Shanghai; SHX Shanxi; SHN Shandong; TAI Taiwan; XIN Xinjiang; XIZ Xizang; YUN Yunnan; ZHE Zhejiang.</p></caption><graphic xmlns:xlink="http://www.w3.org/1999/xlink" xlink:href="ZooKeys-304-049-g019.jpg" position="float" orientation="portrait" xlink:type="simple"/></fig></tp:treatment-sec><ref-list><ref id="B1"><mixed-citation xmlns:xlink="http://www.w3.org/1999/xlink" xlink:type="simple"><person-group><name name-style="western"><surname>Assing</surname><given-names>V</given-names></name></person-group> (<year>2010</year>) <article-title>On the <italic>Lathrobiina</italic> of Taiwan (Coleoptera: Staphylinidae: Paederinae).</article-title><source>Beiträge zur Entomologie, Berlin</source><volume>60</volume>: <fpage>301</fpage>-<lpage>361</lpage>.</mixed-citation></ref></ref-list></tp:taxon-treatment>
