# Supplementary material for: New species and records of Lobrathium Mulsant & Rey (Coleoptera, Staphylinidae, Paederinae) from China
Source: Zookeys. 2013 May 27;(304):49–81. doi: 10.3897/zookeys.304.5406 (PMC3689122; doi:10.3897/zookeys.304.5406)
Supplement: XML Treatment for Lobrathium dufui [file zookeys.304.5406-treatment8.xml]

<!DOCTYPE tp:taxon-treatment
  PUBLIC "-//TaxonX//DTD Taxonomic Treatment Publishing DTD v0 20100105//EN" "tax-treatment-NSO.dtd">
<tp:taxon-treatment xmlns:tp="http://www.plazi.org/taxpub"><tp:treatment-meta><mixed-citation publication-type="journal"><person-group><name><surname>Li</surname><given-names>Wen-Rong</given-names></name><name><surname>Zhao</surname><given-names>Mei-Jun</given-names></name><name><surname>Dai</surname><given-names>Cong-Chao</given-names></name><name><surname>Li</surname><given-names>Li-Zhen</given-names></name></person-group><article-title>New species and records of 
                    <italic>Lobrathium</italic> Mulsant &amp; Rey (Coleoptera, Staphylinidae, Paederinae) from China</article-title><source>Zookeys</source><day>27</day><month>5</month><year>2013</year><volume>2013</volume><issue>304</issue><fpage>49</fpage><lpage>81</lpage><pub-id pub-id-type="doi">10.3897/zookeys.304.5406</pub-id></mixed-citation></tp:treatment-meta><tp:nomenclature><tp:taxon-name>
                            <tp:taxon-name-part taxon-name-part-type="genus">Lobrathium</tp:taxon-name-part>
                            <tp:taxon-name-part taxon-name-part-type="species">dufui</tp:taxon-name-part>
                        <object-id xmlns:xlink="http://www.w3.org/1999/xlink" xlink:type="simple">urn:lsid:zoobank.org:act:48A1D1FD-6CAB-4238-8190-6FBB06DAB5B5</object-id>
								<object-id xmlns:xlink="http://www.w3.org/1999/xlink" xlink:type="simple">http://species-id.net/wiki/Lobrathium_dufui</object-id>
								</tp:taxon-name><tp:taxon-authority>Li &amp; Li</tp:taxon-authority><tp:taxon-status xmlns:xlink="http://www.w3.org/1999/xlink" xlink:type="simple">sp.n.</tp:taxon-status><xref ref-type="fig" rid="F8">Figs 8</xref></tp:nomenclature><tp:treatment-sec sec-type="Type material"><title>Type material</title><p>(1 ♂, 2 ♀♀)<bold>. Holotype</bold>, ♂: “China, Hubei, Wufeng County, Houhe National Reserve, 30–IV–2004, 1100 m, <named-content xmlns:xlink="http://www.w3.org/1999/xlink" content-type="dwc:verbatimCoordinates" xlink:type="simple">30°04'N, 110°37'E</named-content>, Li Li-zhen leg. / Holotype ♂, <italic><tp:taxon-name>Lobrathium dufui</tp:taxon-name></italic>, sp. n. Li &amp; Li, det. 2013”. <bold>Paratypes</bold>, 2 ♀♀: same data as holotype.</p></tp:treatment-sec><tp:treatment-sec sec-type="Description"><title>Description.</title><p>Body length 5.84–6.89 mm, length of fore body 3.34–3.61 mm. Habitus as in <xref ref-type="fig" rid="F8">Fig. 8A</xref>. Coloration: body black, posterior portion of elytra with oblong yellowish spot of at least 2/5 the length of elytra and reaching posterior margins and lateral margins; legs blackish with slightly paler tibiae and tarsi; antennae brown.</p><p>Head weakly transverse (HW/HL = 1.02–1.09), widest at eyes, weakly tapering behind eyes; posterior angles rounded, not marked; punctation coarse and moderately dense, sparser in median dorsal portion and on frons; interstices without microsculpture. Eyes large, more than half the length of postocular region from posterior margin of eyes to neck in dorsal view. Antenna slender, 1.72–2.18 mm long.</p><p>Pronotum approximately as wide as head (PL/PW = 1.25–1.31, PW/HW = 0.96–1.10); lateral margins weakly convex in dorsal view; punctation dense and coarse, similar to that of head, but with impunctate midline; interstices without microsculpture and glossy.</p><p>Elytra broader than pronotum (EL/EW = 1.02–1.06, EW/PW = 1.21–1.39, EL/PL = 1.01–1.08); humeral angles marked; punctation coarse and dense. Hind wings apparently present.</p><p>Abdomen distinctly narrower than elytra; punctation fine and dense; posterior margin of tergite VII with palisade fringe; tergite VIII (<xref ref-type="fig" rid="F8">Fig. 8F</xref>) without appreciable sexual dimorphism, posterior margin broadly convex.</p><p><bold>Male.</bold> sternite VII (<xref ref-type="fig" rid="F8">Fig. 8D</xref>) transverse and posteriorly with pronounced impression of triangular shape, this impression impunctate in the middle and laterally with a few modified, stout and short black setae, posterior margin broadly and weakly concave; sternite VIII (<xref ref-type="fig" rid="F8">Fig. 8E</xref>) weakly transverse, with deep and broad, U-shaped posterior excision, median impression furnished with numerous modified, stout, short and black setae; aedeagus (<xref ref-type="fig" rid="F8">Figs 8B, C</xref>) with ventral process of very distinctive morphology, apically with fissure and bifid.</p><p><bold>Female.</bold> Sternite VIII (<xref ref-type="fig" rid="F8">Fig. 8G</xref>) weakly transverse, posteriorly convex; tergite IX (<xref ref-type="fig" rid="F8">Fig. 8H</xref>) undivided anteriorly, anterior margin emarginated in the middle; tergite X of subovoid shape.</p><fig id="F8" position="float" orientation="portrait"><label>Figure 8.</label><caption><p><italic><tp:taxon-name>Lobrathium dufui</tp:taxon-name></italic>. <bold>A</bold> habitus <bold>B</bold> aedeagus in lateral view <bold>C</bold> aedeagus in ventral view <bold>D</bold> male sternite VII <bold>E</bold> male sternite VIII <bold>F</bold> female tergite VIII <bold>G</bold> female sternite VIII <bold>H</bold> female tergites IX-X. Scales: <bold>A</bold> 1mm, <bold>B</bold>–<bold>H</bold> 0.5mm.</p></caption><graphic xmlns:xlink="http://www.w3.org/1999/xlink" xlink:href="ZooKeys-304-049-g008.jpg" position="float" orientation="portrait" xlink:type="simple"/></fig></tp:treatment-sec><tp:treatment-sec sec-type="Etymology"><title>Etymology.</title><p>The species is named after the famous late poet Fu Du, who was born in Hubei.</p></tp:treatment-sec><tp:treatment-sec sec-type="Comparative notes"><title>Comparative notes.</title><p>This species is similar to <!--PageBreak--><italic><tp:taxon-name>Lobrathium uncinatum</tp:taxon-name></italic> Li &amp; Li sp. n. (described below) in external characters, and to <italic><tp:taxon-name>Lobrathium hebeatum</tp:taxon-name></italic> <xref ref-type="bibr" rid="B8">Zheng (1988)</xref> in sexual characters. It differs from <italic><tp:taxon-name>Lobrathium uncinatum</tp:taxon-name></italic> by the shape of the aedeagus and by the absence of <!--PageBreak-->modified setae on the male sternite VI, and from <italic><tp:taxon-name>Lobrathium hebeatum</tp:taxon-name></italic> by the shape of the apex of the ventral process of the aedeagus.</p></tp:treatment-sec><tp:treatment-sec sec-type="Distribution"><title>Habitat and distribution.</title><p>The type specimens were sifted from wet moss near a stream (<xref ref-type="fig" rid="F20">Fig. 20C</xref>) in Hubei (<xref ref-type="fig" rid="F19">Fig. 19</xref>).</p></tp:treatment-sec><tp:treatment-sec><!--Section generated to contain objects referenced in tp:taxon-treatment.--><fig id="F20" position="float" orientation="portrait"><label>Firure 20.</label><caption><p>Habitat of new species. <bold>A</bold> <italic><tp:taxon-name>Lobrathium anatitum</tp:taxon-name></italic> <bold>B</bold> <italic><tp:taxon-name>Lobrathium diaoluoense</tp:taxon-name></italic> <bold>C</bold> <italic><tp:taxon-name>Lobrathium dufui</tp:taxon-name></italic>; <italic><tp:taxon-name>Lobrathium quyuani</tp:taxon-name></italic> <bold>D</bold> <italic><tp:taxon-name>Lobrathium lirunyui</tp:taxon-name></italic> <bold>E</bold> <italic><tp:taxon-name>Lobrathium pengi</tp:taxon-name></italic> <bold>F</bold> <italic><tp:taxon-name>Lobrathium uncinatum</tp:taxon-name></italic>.</p></caption><graphic xmlns:xlink="http://www.w3.org/1999/xlink" xlink:href="ZooKeys-304-049-g020.jpg" position="float" orientation="portrait" xlink:type="simple"/></fig><fig id="F19" position="float" orientation="portrait"><label>Figure 19.</label><caption><p>Map of collecting sites. <bold>1</bold> <italic><tp:taxon-name>Lobrathium ablectum</tp:taxon-name></italic> <bold>2</bold> <italic><tp:taxon-name>Lobrathium anatitum</tp:taxon-name></italic> <bold>3</bold> <italic><tp:taxon-name>Lobrathium bispinosum</tp:taxon-name></italic> <bold>4</bold> <italic><tp:taxon-name>Lobrathium configens</tp:taxon-name></italic> <bold>5</bold> <italic><tp:taxon-name>Lobrathium daxuense</tp:taxon-name></italic> <bold>6</bold> <italic><tp:taxon-name>Lobrathium demptum</tp:taxon-name></italic> <bold>7</bold> <italic><tp:taxon-name>Lobrathium diaoluoense</tp:taxon-name></italic> <bold>8</bold> <italic><tp:taxon-name>Lobrathium dufui</tp:taxon-name></italic> <bold>9</bold> <italic><tp:taxon-name>Lobrathium hebeatum</tp:taxon-name></italic> <bold>10</bold> <italic><tp:taxon-name>Lobrathium hongkongense</tp:taxon-name></italic> <bold>11</bold> <italic><tp:taxon-name>Lobrathium lirunyui</tp:taxon-name></italic> <bold>12</bold> <italic><tp:taxon-name>Lobrathium pengi</tp:taxon-name></italic> <bold>13</bold> <italic><tp:taxon-name>Lobrathium quyuani</tp:taxon-name></italic> <bold>14</bold> <italic><tp:taxon-name>Lobrathium spathulatum</tp:taxon-name></italic> <bold>15</bold> <italic><tp:taxon-name>Lobrathium taureum</tp:taxon-name></italic> <bold>16</bold> <italic><tp:taxon-name>Lobrathium tortile</tp:taxon-name></italic> <bold>17</bold> <italic><tp:taxon-name>Lobrathium tortuosum</tp:taxon-name></italic> <bold>18</bold> <italic><tp:taxon-name>Lobrathium uncinatum</tp:taxon-name></italic>. ANH Anhui; BEI Beijing; CHQ Chongqing; FUJ Fujian; GAN Gansu; GUA Guangdong; GUI Guizhou; GUX Guangxi; HAI Hainan; HEB Hebei; HEI Heilongjiang; HEN Henan; HUB Hubei; HUN Hunan; JIA Jiangsu; JIL Jilin; JIX Jiangxi; LIA Liaoning; NIN Ningxia; NMO Nei Mongol; QIN Qinghai; SCH Sichuan; SHA Shaanxi; SHG Shanghai; SHX Shanxi; SHN Shandong; TAI Taiwan; XIN Xinjiang; XIZ Xizang; YUN Yunnan; ZHE Zhejiang.</p></caption><graphic xmlns:xlink="http://www.w3.org/1999/xlink" xlink:href="ZooKeys-304-049-g019.jpg" position="float" orientation="portrait" xlink:type="simple"/></fig></tp:treatment-sec><ref-list><ref id="B8"><mixed-citation xmlns:xlink="http://www.w3.org/1999/xlink" xlink:type="simple"><person-group><name name-style="western"><surname>Zheng</surname><given-names>FK</given-names></name></person-group> (<year>1988</year>) <article-title>Five new species of the genus <italic>Lobrathium</italic> Mulsant et Rey from China (Coleoptera: Staphylinidae: Paederinae).</article-title><source>Acta Entomologica Sinica</source><volume>31</volume>: <fpage>186</fpage>-<lpage>193</lpage>.</mixed-citation></ref></ref-list></tp:taxon-treatment>
