# Supplementary material for: New species and records of Lobrathium Mulsant & Rey (Coleoptera, Staphylinidae, Paederinae) from China
Source: Zookeys. 2013 May 27;(304):49–81. doi: 10.3897/zookeys.304.5406 (PMC3689122; doi:10.3897/zookeys.304.5406)
Supplement: XML Treatment for Lobrathium hongkongense [file zookeys.304.5406-treatment10.xml]

<!DOCTYPE tp:taxon-treatment
  PUBLIC "-//TaxonX//DTD Taxonomic Treatment Publishing DTD v0 20100105//EN" "tax-treatment-NSO.dtd">
<tp:taxon-treatment xmlns:tp="http://www.plazi.org/taxpub"><tp:treatment-meta><mixed-citation publication-type="journal"><person-group><name><surname>Li</surname><given-names>Wen-Rong</given-names></name><name><surname>Zhao</surname><given-names>Mei-Jun</given-names></name><name><surname>Dai</surname><given-names>Cong-Chao</given-names></name><name><surname>Li</surname><given-names>Li-Zhen</given-names></name></person-group><article-title>New species and records of 
                    <italic>Lobrathium</italic> Mulsant &amp; Rey (Coleoptera, Staphylinidae, Paederinae) from China</article-title><source>Zookeys</source><day>27</day><month>5</month><year>2013</year><volume>2013</volume><issue>304</issue><fpage>49</fpage><lpage>81</lpage><pub-id pub-id-type="doi">10.3897/zookeys.304.5406</pub-id></mixed-citation></tp:treatment-meta><tp:nomenclature><tp:taxon-name>
                            <tp:taxon-name-part taxon-name-part-type="genus">Lobrathium</tp:taxon-name-part>
                            <tp:taxon-name-part taxon-name-part-type="species">hongkongense</tp:taxon-name-part>
                        <object-id xmlns:xlink="http://www.w3.org/1999/xlink" xlink:type="simple">http://species-id.net/wiki/Lobrathium_hongkongense</object-id>
								</tp:taxon-name><tp:taxon-authority>Bernhauer</tp:taxon-authority><xref ref-type="fig" rid="F10">Figs 10</xref><tp:nomenclature-citation-list><tp:nomenclature-citation><tp:taxon-name>Lathrobium hongkongense</tp:taxon-name><comment> Bernhauer, 1931: 127. Type locality: Hongkong.</comment></tp:nomenclature-citation><tp:nomenclature-citation><tp:taxon-name>Lobrathium sibynium</tp:taxon-name><comment> Zheng, 1988: 186. Distribution: Sichuan; <xref ref-type="bibr" rid="B2">Assing, 2012</xref>: 86, proposed synonymy. New distribution: Jiangsu, Zhejiang, Hubei, Guangxi, Sichuan, Yunnnan.</comment></tp:nomenclature-citation></tp:nomenclature-citation-list></tp:nomenclature><tp:treatment-sec sec-type="Material examined"><title>Material examined</title><p>(67 ♂♂, 84 ♀♀)<bold>. China, Fujian:</bold> 1 ♂, 1 ♀, Guihe Village, Meihua Shan, 1200 m, <named-content xmlns:xlink="http://www.w3.org/1999/xlink" content-type="dwc:verbatimCoordinates" xlink:type="simple">25°19'N, 116°51'E</named-content>, 31–V–2007, Huang &amp; Xu leg. <bold>Guizhou:</bold> 1 ♂, 1 ♀, Suiyang County, Kuankuoshui N. R., Baishaogou, 700 m, <named-content xmlns:xlink="http://www.w3.org/1999/xlink" content-type="dwc:verbatimCoordinates" xlink:type="simple">28°10'N, 107°16'E</named-content>, 04–VI–2010, Lu et al. leg. <bold>Yunnan:</bold> 3 ♂♂, 1 ♀, Nabanhe N. R., Chuguohe, Bengganghani, 1750 m, 28–IV–2009, Hu &amp; Yin leg. <bold>Zhejiang:</bold> 1 ♂, 2 ♀♀, Zhuji City, Dongbai Shan, 200 m, <named-content xmlns:xlink="http://www.w3.org/1999/xlink" content-type="dwc:verbatimCoordinates" xlink:type="simple">29°31'N, 120°25'E</named-content>, 06–V–2012, Zhao leg.; 8 ♂♂, 12 ♀♀, Wuyanling N. R., 700 m, 10–IV–2004, Hu et al. leg.; 7 ♂♂, 13 ♀♀,Wenzhou City, Yandang Shan, 50–350 m, 29–V–2006, Li &amp; Shen leg.; 1 ♂, 1 ♀, Pan’an County, Dapan Shan, 550–800 m, 06–VI–2006, Li &amp; Shen leg.; 25 ♂♂, 22 ♀♀, Baishanzu N.R., 1200–1360 m, 05–V–2004, Hu et al. leg.; 20 ♂♂, 31 ♀♀, Gutian N. R., 5~7–V–2005, Zhu &amp; Li leg.</p></tp:treatment-sec><tp:treatment-sec sec-type="Comment"><title>Comment.</title><p>For illustrations of the female sexual characters see <xref ref-type="fig" rid="F10">Figs 10G–H</xref>.</p><fig id="F10" position="float" orientation="portrait"><label>Figure 10.</label><caption><p><italic><tp:taxon-name>Lobrathium hongkongense</tp:taxon-name></italic>. <bold>A</bold> habitus <bold>B</bold> aedeagus in lateral view <bold>C</bold> aedeagus in ventral view <bold>D</bold> male sternite VII <bold>E</bold> male sternite VIII <bold>F</bold> female tergite VIII <bold>G</bold> female sternite VIII <bold>H</bold> female tergites IX–X. Scales: <bold>A</bold> 1mm, <bold>B</bold>–<bold>H</bold> 0.5mm.</p></caption><graphic xmlns:xlink="http://www.w3.org/1999/xlink" xlink:href="ZooKeys-304-049-g010.jpg" position="float" orientation="portrait" xlink:type="simple"/></fig></tp:treatment-sec><tp:treatment-sec sec-type="Distribution"><title>Distribution.</title><p>Widespread species, recorded from Jiangsu, Zhejiang, Fujian, Hubei, Guangxi, Sichuan, Guizhou, and Yunnan.</p><!--PageBreak--></tp:treatment-sec><ref-list><ref id="B2"><mixed-citation xmlns:xlink="http://www.w3.org/1999/xlink" xlink:type="simple"><person-group><name name-style="western"><surname>Assing</surname><given-names>V</given-names></name></person-group> (<year>2012</year>) <article-title>A revision of East Palaearctic <italic>Lobrathium</italic> (Coleoptera: Staphylinidae: Paederinae).</article-title><source>Bonn zoological Bulletin</source><volume>61</volume>: <fpage>49</fpage>-<lpage>128</lpage>.</mixed-citation></ref></ref-list></tp:taxon-treatment>
