# Supplementary material for: New species and records of Lobrathium Mulsant & Rey (Coleoptera, Staphylinidae, Paederinae) from China
Source: Zookeys. 2013 May 27;(304):49–81. doi: 10.3897/zookeys.304.5406 (PMC3689122; doi:10.3897/zookeys.304.5406)
Supplement: XML Treatment for Lobrathium lirunyui [file zookeys.304.5406-treatment11.xml]

<!DOCTYPE tp:taxon-treatment
  PUBLIC "-//TaxonX//DTD Taxonomic Treatment Publishing DTD v0 20100105//EN" "tax-treatment-NSO.dtd">
<tp:taxon-treatment xmlns:tp="http://www.plazi.org/taxpub"><tp:treatment-meta><mixed-citation publication-type="journal"><person-group><name><surname>Li</surname><given-names>Wen-Rong</given-names></name><name><surname>Zhao</surname><given-names>Mei-Jun</given-names></name><name><surname>Dai</surname><given-names>Cong-Chao</given-names></name><name><surname>Li</surname><given-names>Li-Zhen</given-names></name></person-group><article-title>New species and records of 
                    <italic>Lobrathium</italic> Mulsant &amp; Rey (Coleoptera, Staphylinidae, Paederinae) from China</article-title><source>Zookeys</source><day>27</day><month>5</month><year>2013</year><volume>2013</volume><issue>304</issue><fpage>49</fpage><lpage>81</lpage><pub-id pub-id-type="doi">10.3897/zookeys.304.5406</pub-id></mixed-citation></tp:treatment-meta><tp:nomenclature><tp:taxon-name>
                            <tp:taxon-name-part taxon-name-part-type="genus">Lobrathium</tp:taxon-name-part>
                            <tp:taxon-name-part taxon-name-part-type="species">lirunyui</tp:taxon-name-part>
                        <object-id xmlns:xlink="http://www.w3.org/1999/xlink" xlink:type="simple">urn:lsid:zoobank.org:act:BD413210-58A8-4AF0-88F7-F159C30D5E3E</object-id>
								<object-id xmlns:xlink="http://www.w3.org/1999/xlink" xlink:type="simple">http://species-id.net/wiki/Lobrathium_lirunyui</object-id>
								</tp:taxon-name><tp:taxon-authority>Li &amp; Li</tp:taxon-authority><tp:taxon-status xmlns:xlink="http://www.w3.org/1999/xlink" xlink:type="simple">sp. n.</tp:taxon-status><xref ref-type="fig" rid="F11">Figs 11</xref></tp:nomenclature><tp:treatment-sec sec-type="Type material"><title>Type material</title><p>(1 ♂)<bold>. Holotype</bold>, ♂: “China, Guizhou, Zunyi City, Fenghuang Shan, 800 m, <named-content xmlns:xlink="http://www.w3.org/1999/xlink" content-type="dwc:verbatimCoordinates" xlink:type="simple">27°41'N, 106°55'E</named-content>, 19–VI–2012, Li Run-yu leg. / Holotype ♂, <italic><tp:taxon-name>Lobrathium lirunyui</tp:taxon-name></italic>, sp. n. Li &amp; Li, det. 2013”.</p><!--PageBreak--></tp:treatment-sec><tp:treatment-sec sec-type="Description"><title>Description.</title><p>Large species, body length 9.40 mm, length of fore body 4.20 mm. Habitus as in <xref ref-type="fig" rid="F11">Fig. 11A</xref>. Body reddish brown, legs reddish with pale-reddish tarsi, antennae reddish to brown.</p><p>Head longer than wide (HL/HW = 1.06), widest posteriorly; posterior angles weakly marked; punctation of dorsal surface fine and very dense; interstices without microsculpture. Eyes small, approximately one third the length of distance from posterior margin of eye to neck in dorsal view. Antenna long and slender, 2.50 mm long.</p><p><!--PageBreak-->Pronotum slender (PL/PW = 1.28, PW/HW = 0.90), lateral margins almost straight and subparallel in dorsal view; punctation similar to that of head, but with impunctate midline.</p><p>Elytra longer than wide (EL/EW = 1.02, EW/PW = 1.25, EL/PL = 1.08); punctation coarse and dense, arranged in somewhat irregular series; interstices without microsculpture. Hind wings apparently fully developed.</p><p>Abdomen distinctly narrower than elytra; punctation fine and dense; posterior margin of tergite VII with palisade fringe.</p><p><bold>Male.</bold> Sternite VII (<xref ref-type="fig" rid="F11">Fig. 11D</xref>) strongly transverse, and with shallow median impression posteriorly, without modified setae, posterior margin broadly and weakly concave; sternite VIII (<xref ref-type="fig" rid="F11">Fig. 11E</xref>) weakly transverse, with long and extensive postero-median impression, this impression with numerous modified, stout and short black setae, posterior excision rather broad and U-shaped, on either side of this excision with long dark submarginal setae; aedeagus (<xref ref-type="fig" rid="F11">Figs 11B, C</xref>) 1.56 mm long, with asymmetric ventral process of distinctive shape.</p><p><!--PageBreak--><bold>Female.</bold> Unknown.</p><fig id="F11" position="float" orientation="portrait"><label>Figure 11.</label><caption><p><italic><tp:taxon-name>Lobrathium lirunyui</tp:taxon-name></italic>. <bold>A</bold> habitus <bold>B</bold> aedeagus in lateral view <bold>C</bold> aedeagus in ventral view <bold>D</bold> male sternite VII <bold>E</bold> male sternite VIII. Scales: <bold>A</bold> 1mm, <bold>B</bold>–<bold>E</bold> 0.5mm.</p></caption><graphic xmlns:xlink="http://www.w3.org/1999/xlink" xlink:href="ZooKeys-304-049-g011.jpg" position="float" orientation="portrait" xlink:type="simple"/></fig></tp:treatment-sec><tp:treatment-sec sec-type="Etymology"><title>Etymology.</title><p>The species is named after Runyu Li, collector of the holotype.</p></tp:treatment-sec><tp:treatment-sec sec-type="Comparative notes"><title>Comparative notes.</title><p>This species is readily distinguished from all its congeners by the following character combination: elytra without spot, whole body of brownish coloration; punctation of head fine and dense, eyes very small, one third as long as distance from posterior margin of eye to neck, male sexual characters highly distinctive.</p></tp:treatment-sec><tp:treatment-sec sec-type="Distribution"><title>Habitat and distribution.</title><p>The holotype was sifted in fern vegetation near a wet tree root (<xref ref-type="fig" rid="F20">Fig. 20D</xref>) in the Fenghuang Shan, Guizhou (<xref ref-type="fig" rid="F19">Fig. 19</xref>).</p></tp:treatment-sec><tp:treatment-sec><!--Section generated to contain objects referenced in tp:taxon-treatment.--><fig id="F20" position="float" orientation="portrait"><label>Firure 20.</label><caption><p>Habitat of new species. <bold>A</bold> <italic><tp:taxon-name>Lobrathium anatitum</tp:taxon-name></italic> <bold>B</bold> <italic><tp:taxon-name>Lobrathium diaoluoense</tp:taxon-name></italic> <bold>C</bold> <italic><tp:taxon-name>Lobrathium dufui</tp:taxon-name></italic>; <italic><tp:taxon-name>Lobrathium quyuani</tp:taxon-name></italic> <bold>D</bold> <italic><tp:taxon-name>Lobrathium lirunyui</tp:taxon-name></italic> <bold>E</bold> <italic><tp:taxon-name>Lobrathium pengi</tp:taxon-name></italic> <bold>F</bold> <italic><tp:taxon-name>Lobrathium uncinatum</tp:taxon-name></italic>.</p></caption><graphic xmlns:xlink="http://www.w3.org/1999/xlink" xlink:href="ZooKeys-304-049-g020.jpg" position="float" orientation="portrait" xlink:type="simple"/></fig><fig id="F19" position="float" orientation="portrait"><label>Figure 19.</label><caption><p>Map of collecting sites. <bold>1</bold> <italic><tp:taxon-name>Lobrathium ablectum</tp:taxon-name></italic> <bold>2</bold> <italic><tp:taxon-name>Lobrathium anatitum</tp:taxon-name></italic> <bold>3</bold> <italic><tp:taxon-name>Lobrathium bispinosum</tp:taxon-name></italic> <bold>4</bold> <italic><tp:taxon-name>Lobrathium configens</tp:taxon-name></italic> <bold>5</bold> <italic><tp:taxon-name>Lobrathium daxuense</tp:taxon-name></italic> <bold>6</bold> <italic><tp:taxon-name>Lobrathium demptum</tp:taxon-name></italic> <bold>7</bold> <italic><tp:taxon-name>Lobrathium diaoluoense</tp:taxon-name></italic> <bold>8</bold> <italic><tp:taxon-name>Lobrathium dufui</tp:taxon-name></italic> <bold>9</bold> <italic><tp:taxon-name>Lobrathium hebeatum</tp:taxon-name></italic> <bold>10</bold> <italic><tp:taxon-name>Lobrathium hongkongense</tp:taxon-name></italic> <bold>11</bold> <italic><tp:taxon-name>Lobrathium lirunyui</tp:taxon-name></italic> <bold>12</bold> <italic><tp:taxon-name>Lobrathium pengi</tp:taxon-name></italic> <bold>13</bold> <italic><tp:taxon-name>Lobrathium quyuani</tp:taxon-name></italic> <bold>14</bold> <italic><tp:taxon-name>Lobrathium spathulatum</tp:taxon-name></italic> <bold>15</bold> <italic><tp:taxon-name>Lobrathium taureum</tp:taxon-name></italic> <bold>16</bold> <italic><tp:taxon-name>Lobrathium tortile</tp:taxon-name></italic> <bold>17</bold> <italic><tp:taxon-name>Lobrathium tortuosum</tp:taxon-name></italic> <bold>18</bold> <italic><tp:taxon-name>Lobrathium uncinatum</tp:taxon-name></italic>. ANH Anhui; BEI Beijing; CHQ Chongqing; FUJ Fujian; GAN Gansu; GUA Guangdong; GUI Guizhou; GUX Guangxi; HAI Hainan; HEB Hebei; HEI Heilongjiang; HEN Henan; HUB Hubei; HUN Hunan; JIA Jiangsu; JIL Jilin; JIX Jiangxi; LIA Liaoning; NIN Ningxia; NMO Nei Mongol; QIN Qinghai; SCH Sichuan; SHA Shaanxi; SHG Shanghai; SHX Shanxi; SHN Shandong; TAI Taiwan; XIN Xinjiang; XIZ Xizang; YUN Yunnan; ZHE Zhejiang.</p></caption><graphic xmlns:xlink="http://www.w3.org/1999/xlink" xlink:href="ZooKeys-304-049-g019.jpg" position="float" orientation="portrait" xlink:type="simple"/></fig></tp:treatment-sec></tp:taxon-treatment>
