# Supplementary material for: New species and records of Lobrathium Mulsant & Rey (Coleoptera, Staphylinidae, Paederinae) from China
Source: Zookeys. 2013 May 27;(304):49–81. doi: 10.3897/zookeys.304.5406 (PMC3689122; doi:10.3897/zookeys.304.5406)
Supplement: XML Treatment for Lobrathium quyuani [file zookeys.304.5406-treatment13.xml]

<!DOCTYPE tp:taxon-treatment
  PUBLIC "-//TaxonX//DTD Taxonomic Treatment Publishing DTD v0 20100105//EN" "tax-treatment-NSO.dtd">
<tp:taxon-treatment xmlns:tp="http://www.plazi.org/taxpub"><tp:treatment-meta><mixed-citation publication-type="journal"><person-group><name><surname>Li</surname><given-names>Wen-Rong</given-names></name><name><surname>Zhao</surname><given-names>Mei-Jun</given-names></name><name><surname>Dai</surname><given-names>Cong-Chao</given-names></name><name><surname>Li</surname><given-names>Li-Zhen</given-names></name></person-group><article-title>New species and records of 
                    <italic>Lobrathium</italic> Mulsant &amp; Rey (Coleoptera, Staphylinidae, Paederinae) from China</article-title><source>Zookeys</source><day>27</day><month>5</month><year>2013</year><volume>2013</volume><issue>304</issue><fpage>49</fpage><lpage>81</lpage><pub-id pub-id-type="doi">10.3897/zookeys.304.5406</pub-id></mixed-citation></tp:treatment-meta><tp:nomenclature><tp:taxon-name>
                            <tp:taxon-name-part taxon-name-part-type="genus">Lobrathium</tp:taxon-name-part>
                            <tp:taxon-name-part taxon-name-part-type="species">quyuani</tp:taxon-name-part>
                        <object-id xmlns:xlink="http://www.w3.org/1999/xlink" xlink:type="simple">urn:lsid:zoobank.org:act:B2CB6E5C-8ECB-453C-BB8C-1DA7F5969833</object-id>
								<object-id xmlns:xlink="http://www.w3.org/1999/xlink" xlink:type="simple">http://species-id.net/wiki/Lobrathium_quyuani</object-id>
								</tp:taxon-name><tp:taxon-authority>Li &amp; Li</tp:taxon-authority><tp:taxon-status xmlns:xlink="http://www.w3.org/1999/xlink" xlink:type="simple">sp. n.</tp:taxon-status><xref ref-type="fig" rid="F13">Figs 13</xref></tp:nomenclature><tp:treatment-sec sec-type="Material"><title>Material</title><p>(3 ♂♂)<bold>. Holotype</bold>, ♂: “China, Hubei, Wufeng County, Houhe National Reserve, 1100 m, <named-content xmlns:xlink="http://www.w3.org/1999/xlink" content-type="dwc:verbatimCoordinates" xlink:type="simple">30°04'N, 110°37'E</named-content>, 30–IV–2004, Li Li-zhen leg. / Holotype ♂, <italic><tp:taxon-name>Lobrathium quyuani</tp:taxon-name></italic>, sp. n. Li &amp; Li, det. 2013”. <bold>Paratypes</bold>, 2 ♂♂: same data as holotype.</p></tp:treatment-sec><tp:treatment-sec sec-type="Description"><title>Description.</title><p>Body length 5.78–6.34 mm, length of fore body 3.28–3.56 mm. Habitus as in <xref ref-type="fig" rid="F13">Fig. 13A</xref>. Coloration: body black with bluish hue, elytra with yellowish to reddish spot reaching posterior but not lateral margins; legs blackish with dark-brownish tarsi; antennae dark-brownish.</p><p>Head as wide as long (HW/HL = 0.96–1.03), widest at eyes; posterior angles broadly rounded; punctation dense and moderately coarse, sparser in median dorsal portion; interstices without microsculpture. Eyes large, more than half as long as the distance from posterior margin of eye to neck in dorsal view. Antenna slender, 1.72–1.95 mm long.</p><p>Pronotum slender (PL/PW = 1.25–1.41, PW/HW= 0.92–1.0), lateral margins weakly convex in dorsal view, with impunctate midline, punctation similar to that of head, but distinctly sparser, interstices glossy.</p><p>Elytra longer than broad (EL/EW = 1.0–1.02, EW/PW = 1.24–1.33, EL/PL = 1.0–1.05); punctation coarse and dense, arranged in irregular series; interstices without microsculpture. Hind wings fully developed.</p><p>Abdomen narrower than elytra; punctation fine and dense; posterior margin of tergite VII with palisade fringe; posterior margin of tergite VIII strongly convex in the middle.</p><p><bold>Male.</bold> Sternite VII (<xref ref-type="fig" rid="F13">Fig. 13D</xref>) strongly transverse, posteriorly with pronounced median impression, this impression of somewhat triangular shape, without punctation and pubescence, posterior margin broadly and very weakly concave; sternite VIII (<xref ref-type="fig" rid="F3">Fig. 3E</xref>) weakly transverse, postero-median impression with modified, stout and short black setae, posterior excision deep and moderately broad, on either side of this excision with long dark submarginal setae; aedeagus (<xref ref-type="fig" rid="F13">Figs 13B, C</xref>) 1.36 mm long, with weakly asymmetric and apically acute ventral process.</p><p><bold>Female.</bold> Unknown.</p><fig id="F13" position="float" orientation="portrait"><label>Figure 13.</label><caption><p><italic><tp:taxon-name>Lobrathium quyuani</tp:taxon-name></italic>. <bold>A</bold> habitus <bold>B</bold> aedeagus in lateral view <bold>C</bold> aedeagus in ventral view <bold>D</bold> male sternite VII <bold>E</bold> male sternite VIII. Scales: <bold>A</bold> 1mm, <bold>B</bold>–<bold>E</bold> 0.5mm.</p></caption><graphic xmlns:xlink="http://www.w3.org/1999/xlink" xlink:href="ZooKeys-304-049-g013.jpg" position="float" orientation="portrait" xlink:type="simple"/></fig></tp:treatment-sec><tp:treatment-sec sec-type="Etymology"><title>Etymology.</title><p>The specific epithet refers to the famous late poet Yuan Qu, who was born in Yichang (Hubei), which is near the type locality.</p><!--PageBreak--></tp:treatment-sec><tp:treatment-sec sec-type="Comparative notes"><title>Comparative notes.</title><p>This species is similar to <italic><tp:taxon-name>Lobrathium configens</tp:taxon-name></italic> <xref ref-type="bibr" rid="B2">Assing (2012)</xref> and <italic><tp:taxon-name>Lobrathium spathulatum</tp:taxon-name></italic> <xref ref-type="bibr" rid="B2">Assing (2012)</xref> in external characters. It is distinguished from both by the broader ventral process in ventral view.</p></tp:treatment-sec><tp:treatment-sec sec-type="Distribution"><title>Habitat and distribution.</title><p>The specimens were sifted from wet moss near a stream (<xref ref-type="fig" rid="F20">Fig. 20C</xref>) in the Houhe National Reserve, Hubei (<xref ref-type="fig" rid="F19">Fig. 19</xref>).</p><!--PageBreak--></tp:treatment-sec><tp:treatment-sec><!--Section generated to contain objects referenced in tp:taxon-treatment.--><fig id="F3" position="float" orientation="portrait"><label>Figure 3.</label><caption><p><italic><tp:taxon-name>Lobrathium bisponsum</tp:taxon-name></italic>. <bold>A</bold> habitus <bold>B</bold> aedeagus in lateral view <bold>C</bold> aedeagus in ventral view <bold>D</bold> male sternite VII <bold>E</bold> male sternite VIII. Scales: <bold>A</bold> 1mm, <bold>B</bold>–<bold>E</bold> 0.5mm.</p></caption><graphic xmlns:xlink="http://www.w3.org/1999/xlink" xlink:href="ZooKeys-304-049-g003.jpg" position="float" orientation="portrait" xlink:type="simple"/></fig><fig id="F20" position="float" orientation="portrait"><label>Firure 20.</label><caption><p>Habitat of new species. <bold>A</bold> <italic><tp:taxon-name>Lobrathium anatitum</tp:taxon-name></italic> <bold>B</bold> <italic><tp:taxon-name>Lobrathium diaoluoense</tp:taxon-name></italic> <bold>C</bold> <italic><tp:taxon-name>Lobrathium dufui</tp:taxon-name></italic>; <italic><tp:taxon-name>Lobrathium quyuani</tp:taxon-name></italic> <bold>D</bold> <italic><tp:taxon-name>Lobrathium lirunyui</tp:taxon-name></italic> <bold>E</bold> <italic><tp:taxon-name>Lobrathium pengi</tp:taxon-name></italic> <bold>F</bold> <italic><tp:taxon-name>Lobrathium uncinatum</tp:taxon-name></italic>.</p></caption><graphic xmlns:xlink="http://www.w3.org/1999/xlink" xlink:href="ZooKeys-304-049-g020.jpg" position="float" orientation="portrait" xlink:type="simple"/></fig><fig id="F19" position="float" orientation="portrait"><label>Figure 19.</label><caption><p>Map of collecting sites. <bold>1</bold> <italic><tp:taxon-name>Lobrathium ablectum</tp:taxon-name></italic> <bold>2</bold> <italic><tp:taxon-name>Lobrathium anatitum</tp:taxon-name></italic> <bold>3</bold> <italic><tp:taxon-name>Lobrathium bispinosum</tp:taxon-name></italic> <bold>4</bold> <italic><tp:taxon-name>Lobrathium configens</tp:taxon-name></italic> <bold>5</bold> <italic><tp:taxon-name>Lobrathium daxuense</tp:taxon-name></italic> <bold>6</bold> <italic><tp:taxon-name>Lobrathium demptum</tp:taxon-name></italic> <bold>7</bold> <italic><tp:taxon-name>Lobrathium diaoluoense</tp:taxon-name></italic> <bold>8</bold> <italic><tp:taxon-name>Lobrathium dufui</tp:taxon-name></italic> <bold>9</bold> <italic><tp:taxon-name>Lobrathium hebeatum</tp:taxon-name></italic> <bold>10</bold> <italic><tp:taxon-name>Lobrathium hongkongense</tp:taxon-name></italic> <bold>11</bold> <italic><tp:taxon-name>Lobrathium lirunyui</tp:taxon-name></italic> <bold>12</bold> <italic><tp:taxon-name>Lobrathium pengi</tp:taxon-name></italic> <bold>13</bold> <italic><tp:taxon-name>Lobrathium quyuani</tp:taxon-name></italic> <bold>14</bold> <italic><tp:taxon-name>Lobrathium spathulatum</tp:taxon-name></italic> <bold>15</bold> <italic><tp:taxon-name>Lobrathium taureum</tp:taxon-name></italic> <bold>16</bold> <italic><tp:taxon-name>Lobrathium tortile</tp:taxon-name></italic> <bold>17</bold> <italic><tp:taxon-name>Lobrathium tortuosum</tp:taxon-name></italic> <bold>18</bold> <italic><tp:taxon-name>Lobrathium uncinatum</tp:taxon-name></italic>. ANH Anhui; BEI Beijing; CHQ Chongqing; FUJ Fujian; GAN Gansu; GUA Guangdong; GUI Guizhou; GUX Guangxi; HAI Hainan; HEB Hebei; HEI Heilongjiang; HEN Henan; HUB Hubei; HUN Hunan; JIA Jiangsu; JIL Jilin; JIX Jiangxi; LIA Liaoning; NIN Ningxia; NMO Nei Mongol; QIN Qinghai; SCH Sichuan; SHA Shaanxi; SHG Shanghai; SHX Shanxi; SHN Shandong; TAI Taiwan; XIN Xinjiang; XIZ Xizang; YUN Yunnan; ZHE Zhejiang.</p></caption><graphic xmlns:xlink="http://www.w3.org/1999/xlink" xlink:href="ZooKeys-304-049-g019.jpg" position="float" orientation="portrait" xlink:type="simple"/></fig></tp:treatment-sec><ref-list><ref id="B2"><mixed-citation xmlns:xlink="http://www.w3.org/1999/xlink" xlink:type="simple"><person-group><name name-style="western"><surname>Assing</surname><given-names>V</given-names></name></person-group> (<year>2012</year>) <article-title>A revision of East Palaearctic <italic>Lobrathium</italic> (Coleoptera: Staphylinidae: Paederinae).</article-title><source>Bonn zoological Bulletin</source><volume>61</volume>: <fpage>49</fpage>-<lpage>128</lpage>.</mixed-citation></ref></ref-list></tp:taxon-treatment>
