# Supplementary material for: New species and records of Lobrathium Mulsant & Rey (Coleoptera, Staphylinidae, Paederinae) from China
Source: Zookeys. 2013 May 27;(304):49–81. doi: 10.3897/zookeys.304.5406 (PMC3689122; doi:10.3897/zookeys.304.5406)
Supplement: XML Treatment for Lobrathium spathulatum [file zookeys.304.5406-treatment14.xml]

<!DOCTYPE tp:taxon-treatment
  PUBLIC "-//TaxonX//DTD Taxonomic Treatment Publishing DTD v0 20100105//EN" "tax-treatment-NSO.dtd">
<tp:taxon-treatment xmlns:tp="http://www.plazi.org/taxpub"><tp:treatment-meta><mixed-citation publication-type="journal"><person-group><name><surname>Li</surname><given-names>Wen-Rong</given-names></name><name><surname>Zhao</surname><given-names>Mei-Jun</given-names></name><name><surname>Dai</surname><given-names>Cong-Chao</given-names></name><name><surname>Li</surname><given-names>Li-Zhen</given-names></name></person-group><article-title>New species and records of 
                    <italic>Lobrathium</italic> Mulsant &amp; Rey (Coleoptera, Staphylinidae, Paederinae) from China</article-title><source>Zookeys</source><day>27</day><month>5</month><year>2013</year><volume>2013</volume><issue>304</issue><fpage>49</fpage><lpage>81</lpage><pub-id pub-id-type="doi">10.3897/zookeys.304.5406</pub-id></mixed-citation></tp:treatment-meta><tp:nomenclature><tp:taxon-name>
                            <tp:taxon-name-part taxon-name-part-type="genus">Lobrathium</tp:taxon-name-part>
                            <tp:taxon-name-part taxon-name-part-type="species">spathulatum</tp:taxon-name-part>
                        <object-id xmlns:xlink="http://www.w3.org/1999/xlink" xlink:type="simple">http://species-id.net/wiki/Lobrathium_spathulatum</object-id>
								</tp:taxon-name><tp:taxon-authority>Assing</tp:taxon-authority><xref ref-type="fig" rid="F14">Figs 14</xref><tp:nomenclature-citation-list><tp:nomenclature-citation><tp:taxon-name>Lobrathium spathulatum</tp:taxon-name><comment> Assing, 2012: 95. Type locality: Pingwu, Sichuan.</comment></tp:nomenclature-citation></tp:nomenclature-citation-list></tp:nomenclature><tp:treatment-sec sec-type="Material examined"><title>Material examined</title><p>(2 ♂♂, 2 ♀♀)<bold>. China, Zhejiang:</bold> 1 ♂, 1 ♀, Anji County, Longwang Shan, Pingxi, 1000–1100 m, 09–VI–2012, Hu &amp; Yin leg.; 1 ♂, 1 ♀, Qingliangfeng, 1050–1070 m, 09–V–2005, Zhu &amp; Li leg.</p></tp:treatment-sec><tp:treatment-sec sec-type="Distribution"><title>Distribution.</title><p>Widespread, recorded from Hubei, Shanxi, Zhejiang, Sichuan, and Shaanxi.</p><fig id="F14" position="float" orientation="portrait"><label>Figure 14.</label><caption><p><italic><tp:taxon-name>Lobrathium spathulatum</tp:taxon-name></italic>. <bold>A</bold> habitus <bold>B</bold> aedeagus in lateral view <bold>C</bold> aedeagus in ventral view <bold>D</bold> male sternite VII <bold>E</bold> male sternite VIII <bold>F</bold> female tergite VIII <bold>G</bold> female sternite VIII <bold>H</bold> female tergites IX-X. Scales: <bold>A</bold> 1mm, <bold>B</bold>–<bold>H</bold> 0.5mm.</p></caption><graphic xmlns:xlink="http://www.w3.org/1999/xlink" xlink:href="ZooKeys-304-049-g014.jpg" position="float" orientation="portrait" xlink:type="simple"/></fig><!--PageBreak--></tp:treatment-sec></tp:taxon-treatment>
