# Supplementary material for: New species and records of Lobrathium Mulsant & Rey (Coleoptera, Staphylinidae, Paederinae) from China
Source: Zookeys. 2013 May 27;(304):49–81. doi: 10.3897/zookeys.304.5406 (PMC3689122; doi:10.3897/zookeys.304.5406)
Supplement: XML Treatment for Lobrathium tortuosum [file zookeys.304.5406-treatment17.xml]

<!DOCTYPE tp:taxon-treatment
  PUBLIC "-//TaxonX//DTD Taxonomic Treatment Publishing DTD v0 20100105//EN" "tax-treatment-NSO.dtd">
<tp:taxon-treatment xmlns:tp="http://www.plazi.org/taxpub"><tp:treatment-meta><mixed-citation publication-type="journal"><person-group><name><surname>Li</surname><given-names>Wen-Rong</given-names></name><name><surname>Zhao</surname><given-names>Mei-Jun</given-names></name><name><surname>Dai</surname><given-names>Cong-Chao</given-names></name><name><surname>Li</surname><given-names>Li-Zhen</given-names></name></person-group><article-title>New species and records of 
                    <italic>Lobrathium</italic> Mulsant &amp; Rey (Coleoptera, Staphylinidae, Paederinae) from China</article-title><source>Zookeys</source><day>27</day><month>5</month><year>2013</year><volume>2013</volume><issue>304</issue><fpage>49</fpage><lpage>81</lpage><pub-id pub-id-type="doi">10.3897/zookeys.304.5406</pub-id></mixed-citation></tp:treatment-meta><tp:nomenclature><tp:taxon-name>
                            <tp:taxon-name-part taxon-name-part-type="genus">Lobrathium</tp:taxon-name-part>
                            <tp:taxon-name-part taxon-name-part-type="species">tortuosum</tp:taxon-name-part>
                        <object-id xmlns:xlink="http://www.w3.org/1999/xlink" xlink:type="simple">http://species-id.net/wiki/Lobrathium_tortuosum</object-id>
								</tp:taxon-name><tp:taxon-authority>Li et al.</tp:taxon-authority><xref ref-type="fig" rid="F17">Figs 17</xref><tp:nomenclature-citation-list><tp:nomenclature-citation><tp:taxon-name>Lobrathium tortuosum</tp:taxon-name><comment> Li, Solodovnikov &amp; Zhou, 2013: 574. Type locality: Fengyang Shan, Zhejiang.</comment></tp:nomenclature-citation></tp:nomenclature-citation-list></tp:nomenclature><tp:treatment-sec sec-type="Material examined"><title>Material examined</title><p>(3 ♂♂, 1♀)<bold>. China, Zhejiang:</bold> 1 ♂, Qingliangfeng, 1080 m, 08–V–2005, Zhu &amp; Li leg.; 1 ♂, 1 ♀, Longquan City, Fengyang Shan, 1450–1600 m, 22–VII–2006, Shen &amp; Li leg.; 1 ♂, Baishanzu N.R., 1200–1360 m, 05–V–2004, Hu et al. leg.</p></tp:treatment-sec><tp:treatment-sec sec-type="Distribution"><title>Distribution.</title><p>The original description of <italic><tp:taxon-name>Lobrathium tortuosum</tp:taxon-name></italic> is based on specimens from the Fengyang Shan, Zhejiang (<xref ref-type="bibr" rid="B5">Li et al., 2013</xref>). The above records from Qingliangfeng extend the distributional range about 200 km northwards. The known distribution is confined to the Tianmu Shan and the Donggong Shan in Zhejiang.</p><fig id="F17" position="float" orientation="portrait"><label>Figure 17.</label><caption><p><italic><tp:taxon-name>Lobrathium tortuosum</tp:taxon-name></italic>. <bold>A</bold> habitus <bold>B</bold> aedeagus in lateral view <bold>C</bold> aedeagus in ventral view <bold>D</bold> male sternite VII <bold>E</bold> male sternite VIII <bold>F</bold> female tergite VIII <bold>G</bold> female sternite VIII <bold>H</bold> female tergites IX-X. Scales: <bold>A</bold> 1mm, <bold>B</bold>–<bold>H</bold> 0.5mm.</p></caption><graphic xmlns:xlink="http://www.w3.org/1999/xlink" xlink:href="ZooKeys-304-049-g017.jpg" position="float" orientation="portrait" xlink:type="simple"/></fig><!--PageBreak--><!--PageBreak--></tp:treatment-sec><ref-list><ref id="B5"><mixed-citation xmlns:xlink="http://www.w3.org/1999/xlink" xlink:type="simple"><person-group><name name-style="western"><surname>Li</surname><given-names>XY</given-names></name><name name-style="western"><surname>Solodovnikov</surname><given-names>A</given-names></name><name name-style="western"><surname>Zhou</surname><given-names>HZ</given-names></name></person-group> (<year>2013</year>) <article-title>Four new species of the genus <italic>Lobrathium</italic> Mulsant et Rey from China.</article-title><source>Zootaxa</source><volume>3635</volume>: <fpage>569</fpage>-<lpage>578</lpage>. doi: <ext-link ext-link-type="uri" xlink:href="http://dx.doi.org/10.11646/zootaxa.3635.5.6" xlink:type="simple">10.11646/zootaxa.3635.5.6</ext-link></mixed-citation></ref></ref-list></tp:taxon-treatment>
