# Supplementary material for: New species and records of Lobrathium Mulsant & Rey (Coleoptera, Staphylinidae, Paederinae) from China
Source: Zookeys. 2013 May 27;(304):49–81. doi: 10.3897/zookeys.304.5406 (PMC3689122; doi:10.3897/zookeys.304.5406)
Supplement: XML Treatment for Lobrathium uncinatum [file zookeys.304.5406-treatment18.xml]

<!DOCTYPE tp:taxon-treatment
  PUBLIC "-//TaxonX//DTD Taxonomic Treatment Publishing DTD v0 20100105//EN" "tax-treatment-NSO.dtd">
<tp:taxon-treatment xmlns:tp="http://www.plazi.org/taxpub"><tp:treatment-meta><mixed-citation publication-type="journal"><person-group><name><surname>Li</surname><given-names>Wen-Rong</given-names></name><name><surname>Zhao</surname><given-names>Mei-Jun</given-names></name><name><surname>Dai</surname><given-names>Cong-Chao</given-names></name><name><surname>Li</surname><given-names>Li-Zhen</given-names></name></person-group><article-title>New species and records of 
                    <italic>Lobrathium</italic> Mulsant &amp; Rey (Coleoptera, Staphylinidae, Paederinae) from China</article-title><source>Zookeys</source><day>27</day><month>5</month><year>2013</year><volume>2013</volume><issue>304</issue><fpage>49</fpage><lpage>81</lpage><pub-id pub-id-type="doi">10.3897/zookeys.304.5406</pub-id></mixed-citation></tp:treatment-meta><tp:nomenclature><tp:taxon-name>
                            <tp:taxon-name-part taxon-name-part-type="genus">Lobrathium</tp:taxon-name-part>
                            <tp:taxon-name-part taxon-name-part-type="species">uncinatum</tp:taxon-name-part>
                        <object-id xmlns:xlink="http://www.w3.org/1999/xlink" xlink:type="simple">urn:lsid:zoobank.org:act:A321CDF5-7B72-4699-BB65-C42C5C924BDF</object-id>
								<object-id xmlns:xlink="http://www.w3.org/1999/xlink" xlink:type="simple">http://species-id.net/wiki/Lobrathium_uncinatum</object-id>
								</tp:taxon-name><tp:taxon-authority>Li &amp; Li</tp:taxon-authority><tp:taxon-status xmlns:xlink="http://www.w3.org/1999/xlink" xlink:type="simple">sp. n.</tp:taxon-status><xref ref-type="fig" rid="F18">Figs 18A–F</xref></tp:nomenclature><tp:treatment-sec sec-type="Type material"><title>Type material</title><p>(1 ♂)<bold>. Holotype</bold>, ♂: “China, Qinghai, Xining City, Huzhu County, Beishan National Reserve, 2450 m, <named-content xmlns:xlink="http://www.w3.org/1999/xlink" content-type="dwc:verbatimCoordinates" xlink:type="simple">36°56'N, 102°27'E</named-content>, 28–VII–2004, Tang Liang, <!--PageBreak-->Hu Jia-yao &amp; Zhu Li-long leg. / Holotype ♂, <italic><tp:taxon-name>Lobrathium uncinatum</tp:taxon-name></italic>, sp. n., Li &amp; Li, det. 2013”.</p></tp:treatment-sec><tp:treatment-sec sec-type="Description"><title>Description.</title><p>Body length 5.94 mm, length of fore body 3.16 mm. Habitus as in <xref ref-type="fig" rid="F18">Fig. 18A</xref>. Coloration: body black, elytra posteriorly with large yellowish spot reaching posterior and lateral margins; legs reddish with paler tarsi; antennae reddish.</p><p>Head transverse (HW/HL = 1.14); posterior angles not marked; punctation coarse and dense, sparser in median dorsal portion, interstices without microsculpture. Eyes large, more than half as long as distance from posterior margin of eye to neck. Antenna slender, 1.92 mm long.</p><p><!--PageBreak-->Pronotum moderately oblong, as wide as head (PL/PW = 1.18, PW/HW = 1.0); lateral margins subparallel in dorsal view; punctation dense and coarse, similar to that of head, but with impunctate midline; interstices without microsculpture and glossy.</p><p>Elytra longer than broad, broader than pronotum (EL/EW = 1.0, EW/PW = 1.29, EL/PL = 0.98); humeral angles marked; punctation coarse and dense. Hind wings fully developed.</p><p>Abdomen narrower than elytra; punctation fine and dense; posterior margin of tergite VII with palisade fringe.</p><p><bold>Male.</bold> Sternite VI (<xref ref-type="fig" rid="F18">Fig. 18D</xref>) strongly transverse, postero-medially with modified stout black setae; sternite VII (<xref ref-type="fig" rid="F18">Fig. 18E</xref>) strongly transverse, posteriorly with pro<!--PageBreak-->nounced impression, this impression with numerous modified stout black setae, posterior margin broadly and weakly concave; sternite VIII (<xref ref-type="fig" rid="F18">Fig. 18F</xref>) transverse, postero-median impression with modified setae like on sternites VI and VII, posteriorly with moderately deep excision; aedeagus (<xref ref-type="fig" rid="F18">Figs 18B, C</xref>) with ventral process of distinctive morphology, near middle with distinct dorsal projection in lateral view.</p><p><bold>Female.</bold> Unknown.</p><fig id="F18" position="float" orientation="portrait"><label>Figure 18.</label><caption><p><italic><tp:taxon-name>Lobrathium uncinatum</tp:taxon-name></italic>. <bold>A</bold> habitus <bold>B</bold> aedeagus in lateral view <bold>C</bold> aedeagus in ventral view <bold>D</bold>  male sternite VI <bold>E</bold> male tergite VII <bold>F</bold> male sternite VIII. Scales: <bold>A</bold> 1mm, <bold>B</bold>–<bold>F</bold> 0.5mm.</p></caption><graphic xmlns:xlink="http://www.w3.org/1999/xlink" xlink:href="ZooKeys-304-049-g018.jpg" position="float" orientation="portrait" xlink:type="simple"/></fig></tp:treatment-sec><tp:treatment-sec sec-type="Etymology"><title>Etymology.</title><p>The specific epithet (Latin, hooked) refers to the shape of the ventral process of the aedeagus.</p></tp:treatment-sec><tp:treatment-sec sec-type="Comparative notes"><title>Comparative notes.</title><p>This species can be separated from the externally similar <!--PageBreak--><italic><tp:taxon-name>Lobrathium taureum</tp:taxon-name></italic> <xref ref-type="bibr" rid="B2">Assing (2012)</xref> and <italic><tp:taxon-name>Lobrathium schuelkei</tp:taxon-name></italic> <xref ref-type="bibr" rid="B2">Assing (2012)</xref> by the presence of modified setae on the male sternites VI and VII (<xref ref-type="fig" rid="F18">Figs 18D, E</xref>) and by the distinctive shape of the ventral process of the aedeagus.</p></tp:treatment-sec><tp:treatment-sec sec-type="Distribution"><title>Habitat and distribution.</title><p>The holotype was sifted from wet moss alongside a river bank (<xref ref-type="fig" rid="F20">Fig. 20F</xref>) in the Meda National Reserve, Qinghai (<xref ref-type="fig" rid="F19">Fig. 19</xref>).</p><fig id="F19" position="float" orientation="portrait"><label>Figure 19.</label><caption><p>Map of collecting sites. <bold>1</bold> <italic><tp:taxon-name>Lobrathium ablectum</tp:taxon-name></italic> <bold>2</bold> <italic><tp:taxon-name>Lobrathium anatitum</tp:taxon-name></italic> <bold>3</bold> <italic><tp:taxon-name>Lobrathium bispinosum</tp:taxon-name></italic> <bold>4</bold> <italic><tp:taxon-name>Lobrathium configens</tp:taxon-name></italic> <bold>5</bold> <italic><tp:taxon-name>Lobrathium daxuense</tp:taxon-name></italic> <bold>6</bold> <italic><tp:taxon-name>Lobrathium demptum</tp:taxon-name></italic> <bold>7</bold> <italic><tp:taxon-name>Lobrathium diaoluoense</tp:taxon-name></italic> <bold>8</bold> <italic><tp:taxon-name>Lobrathium dufui</tp:taxon-name></italic> <bold>9</bold> <italic><tp:taxon-name>Lobrathium hebeatum</tp:taxon-name></italic> <bold>10</bold> <italic><tp:taxon-name>Lobrathium hongkongense</tp:taxon-name></italic> <bold>11</bold> <italic><tp:taxon-name>Lobrathium lirunyui</tp:taxon-name></italic> <bold>12</bold> <italic><tp:taxon-name>Lobrathium pengi</tp:taxon-name></italic> <bold>13</bold> <italic><tp:taxon-name>Lobrathium quyuani</tp:taxon-name></italic> <bold>14</bold> <italic><tp:taxon-name>Lobrathium spathulatum</tp:taxon-name></italic> <bold>15</bold> <italic><tp:taxon-name>Lobrathium taureum</tp:taxon-name></italic> <bold>16</bold> <italic><tp:taxon-name>Lobrathium tortile</tp:taxon-name></italic> <bold>17</bold> <italic><tp:taxon-name>Lobrathium tortuosum</tp:taxon-name></italic> <bold>18</bold> <italic><tp:taxon-name>Lobrathium uncinatum</tp:taxon-name></italic>. ANH Anhui; BEI Beijing; CHQ Chongqing; FUJ Fujian; GAN Gansu; GUA Guangdong; GUI Guizhou; GUX Guangxi; HAI Hainan; HEB Hebei; HEI Heilongjiang; HEN Henan; HUB Hubei; HUN Hunan; JIA Jiangsu; JIL Jilin; JIX Jiangxi; LIA Liaoning; NIN Ningxia; NMO Nei Mongol; QIN Qinghai; SCH Sichuan; SHA Shaanxi; SHG Shanghai; SHX Shanxi; SHN Shandong; TAI Taiwan; XIN Xinjiang; XIZ Xizang; YUN Yunnan; ZHE Zhejiang.</p></caption><graphic xmlns:xlink="http://www.w3.org/1999/xlink" xlink:href="ZooKeys-304-049-g019.jpg" position="float" orientation="portrait" xlink:type="simple"/></fig><fig id="F20" position="float" orientation="portrait"><label>Firure 20.</label><caption><p>Habitat of new species. <bold>A</bold> <italic><tp:taxon-name>Lobrathium anatitum</tp:taxon-name></italic> <bold>B</bold> <italic><tp:taxon-name>Lobrathium diaoluoense</tp:taxon-name></italic> <bold>C</bold> <italic><tp:taxon-name>Lobrathium dufui</tp:taxon-name></italic>; <italic><tp:taxon-name>Lobrathium quyuani</tp:taxon-name></italic> <bold>D</bold> <italic><tp:taxon-name>Lobrathium lirunyui</tp:taxon-name></italic> <bold>E</bold> <italic><tp:taxon-name>Lobrathium pengi</tp:taxon-name></italic> <bold>F</bold> <italic><tp:taxon-name>Lobrathium uncinatum</tp:taxon-name></italic>.</p></caption><graphic xmlns:xlink="http://www.w3.org/1999/xlink" xlink:href="ZooKeys-304-049-g020.jpg" position="float" orientation="portrait" xlink:type="simple"/></fig><!--PageBreak--></tp:treatment-sec><ref-list><ref id="B2"><mixed-citation xmlns:xlink="http://www.w3.org/1999/xlink" xlink:type="simple"><person-group><name name-style="western"><surname>Assing</surname><given-names>V</given-names></name></person-group> (<year>2012</year>) <article-title>A revision of East Palaearctic <italic>Lobrathium</italic> (Coleoptera: Staphylinidae: Paederinae).</article-title><source>Bonn zoological Bulletin</source><volume>61</volume>: <fpage>49</fpage>-<lpage>128</lpage>.</mixed-citation></ref></ref-list></tp:taxon-treatment>
